# Supplementary material for: Distinct Organotypic Platforms Modulate Rainbow Trout (Oncorhynchus mykiss) Intestinal Cell Differentiation In Vitro
Source: Cells. 2023 Jul 13;12(14):1843. doi: 10.3390/cells12141843 (PMC10377977; doi:10.3390/cells12141843)
Supplement: Supplementary file 1 [file cells-12-01843-s001.zip]

Archive with 1 entries (1 files):
- cells-2478874-supplementary.pdf
